# Supplementary material for: Parvalbumin interneurons regulate rehabilitation-induced functional recovery after stroke and identify a rehabilitation drug
Source: Nat Commun. 2025 Mar 15;16:2556. doi: 10.1038/s41467-025-57860-0 (PMC11910580; doi:10.1038/s41467-025-57860-0)
Supplement: Supplementary file 4 — Source Data [file 41467_2025_57860_MOESM4_ESM.xlsx]

## Sheet: Fig. 1
Fig. 1c
Two-way RM ANOVA
Source of Variation	F (DFn, DFd)	P value
Time x Group	F (6, 64) = 10.35	<0.0001
Time	F (2, 64) = 16.45	<0.0001
Group	F (3, 32) = 4.003	0.0158
Subject	F (32, 64) = 3.441	<0.0001
Šídák's multiple comparisons test	Predicted (LS) mean diff.	95.00% CI of diff.	Below threshold?	Summary	Adjusted P Value
Pre
Sham vs. Sham + Rehab	-5.417	-24.34 to 13.51	No	ns	0.9998
Sham vs. Stroke	-7.467	-25.36 to 10.43	No	ns	0.9837
Sham vs. Stroke + Rehab	-5.556	-23.92 to 12.80	No	ns	0.9996
Sham + Rehab vs. Stroke	-2.05	-20.52 to 16.42	No	ns	>0.9999
Sham + Rehab vs. Stroke + Rehab	-0.1389	-19.06 to 18.79	No	ns	>0.9999
Stroke vs. Stroke + Rehab	1.911	-15.98 to 19.81	No	ns	>0.9999
7d
Sham vs. Sham + Rehab	2.5	-16.43 to 21.43	No	ns	>0.9999
Sham vs. Stroke	22.98	5.083 to 40.87	Yes	**	0.0029
Sham vs. Stroke + Rehab	25.45	7.093 to 43.81	Yes	***	0.0009
Sham + Rehab vs. Stroke	20.48	2.003 to 38.95	Yes	*	0.0178
Sham + Rehab vs. Stroke + Rehab	22.95	4.028 to 41.88	Yes	**	0.0061
Stroke vs. Stroke + Rehab	2.475	-15.42 to 20.37	No	ns	>0.9999
28d
Sham vs. Sham + Rehab	-0.2778	-19.20 to 18.65	No	ns	>0.9999
Sham vs. Stroke	24.16	6.263 to 42.05	Yes	**	0.0014
Sham vs. Stroke + Rehab	0.9032	-17.46 to 19.26	No	ns	>0.9999
Sham + Rehab vs. Stroke	24.44	5.962 to 42.91	Yes	**	0.0019
Sham + Rehab vs. Stroke + Rehab	1.181	-17.74 to 20.11	No	ns	>0.9999
Stroke vs. Stroke + Rehab	-23.26	-41.15 to -5.360	Yes	**	0.0024
Fig. 1d
Two-way RM ANOVA
Source of Variation	F (DFn, DFd)	P value
Time x Group	F (6, 64) = 26.49	P<0.0001
Time	F (2, 64) = 43.96	P<0.0001
Group	F (3, 32) = 42.14	P<0.0001
Subject	F (32, 64) = 1.499	P=0.0847
Šídák's multiple comparisons test	Predicted (LS) mean diff.	95.00% CI of diff.	Below threshold?	Summary	Adjusted P Value
Pre
Sham vs. Sham + Rehab	-0.8889	-8.961 to 7.183	No	ns	>0.9999
Sham vs. Stroke	1.711	-5.922 to 9.344	No	ns	>0.9999
Sham vs. Stroke + Rehab	1.333	-6.498 to 9.165	No	ns	>0.9999
Sham + Rehab vs. Stroke	2.6	-5.280 to 10.48	No	ns	0.9989
Sham + Rehab vs. Stroke + Rehab	2.222	-5.850 to 10.29	No	ns	>0.9999
Stroke vs. Stroke + Rehab	-0.3778	-8.011 to 7.255	No	ns	>0.9999
7d
Sham vs. Sham + Rehab	-0.6994	-8.772 to 7.373	No	ns	>0.9999
Sham vs. Stroke	-22.15	-29.78 to -14.52	Yes	****	<0.0001
Sham vs. Stroke + Rehab	-27.2	-35.03 to -19.37	Yes	****	<0.0001
Sham + Rehab vs. Stroke	-21.45	-29.33 to -13.57	Yes	****	<0.0001
Sham + Rehab vs. Stroke + Rehab	-26.5	-34.57 to -18.43	Yes	****	<0.0001
Stroke vs. Stroke + Rehab	-5.05	-12.68 to 2.583	No	ns	0.5676
28d
Sham vs. Sham + Rehab	-2.19	-10.26 to 5.882	No	ns	>0.9999
Sham vs. Stroke	-23.91	-31.54 to -16.28	Yes	****	<0.0001
Sham vs. Stroke + Rehab	-12.29	-20.12 to -4.458	Yes	***	0.0001
Sham + Rehab vs. Stroke	-21.72	-29.60 to -13.84	Yes	****	<0.0001
Sham + Rehab vs. Stroke + Rehab	-10.1	-18.17 to -2.027	Yes	**	0.0041
Stroke vs. Stroke + Rehab	11.62	3.988 to 19.25	Yes	***	0.0002
Fig. 1e
Paired t test	t, df	P value
Stroke	t=0.6086, df=9	0.5578
Stroke + Rehab	t=3.684, df=8	0.0062
Fig. 1f
Paired t test	t, df	P value
Stroke	t=0.7896, df=9	0.4501
Stroke + Rehab	t=4.932, df=8	0.0011

## Sheet: Fig. 2
Fig. 2c
Mixed-effects model (REML)
Fixed effects (type III)	F (DFn, DFd)	P value
Time	F (2, 28) = 8.822	0.0011
Group	F (2, 14) = 1.301	0.3032
Time x Group	F (4, 28) = 5.504	0.0021
Tukey's multiple comparisons test	Predicted (LS) mean diff.	95.00% CI of diff.	Below threshold?	Summary	Adjusted P Value
Pre
Sham vs. Stroke	-43.27	-238.9 to 152.3	No	ns	0.8534
Sham vs. Stroke + Rehab	-15.71	-217.2 to 185.7	No	ns	0.9804
Stroke vs. Stroke + Rehab	27.56	-146.1 to 201.2	No	ns	0.9214
7d
Sham vs. Stroke	255	59.36 to 450.6	Yes	**	0.0079
Sham vs. Stroke + Rehab	211.4	9.975 to 412.9	Yes	*	0.0378
Stroke vs. Stroke + Rehab	-43.55	-217.2 to 130.1	No	ns	0.8158
28d
Sham vs. Stroke	8.821	-186.8 to 204.4	No	ns	0.9934
Sham vs. Stroke + Rehab	-192.6	-394.0 to 8.859	No	ns	0.0635
Stroke vs. Stroke + Rehab	-201.4	-375.0 to -27.78	Yes	*	0.0197
Fig. 2d
Mixed-effects model (REML)
Fixed effects (type III)	F (DFn, DFd)	P value
Time	F (2, 28) = 8.126	0.0016
Group	F (2, 14) = 11.66	0.001
Time x Group	F (4, 28) = 3.850	0.0129
Tukey's multiple comparisons test	Predicted (LS) mean diff.	95.00% CI of diff.	Below threshold?	Summary	Adjusted P Value
Pre
Sham vs. Stroke	0.003964	-0.02719 to 0.03512	No	ns	0.9488
Sham vs. Stroke + Rehab	0.001575	-0.03051 to 0.03366	No	ns	0.9922
Stroke vs. Stroke + Rehab	-0.002389	-0.03005 to 0.02527	No	ns	0.976
7d
Sham vs. Stroke	0.06625	0.03509 to 0.09741	Yes	****	<0.0001
Sham vs. Stroke + Rehab	0.05577	0.02368 to 0.08785	Yes	***	0.0004
Stroke vs. Stroke + Rehab	-0.01048	-0.03814 to 0.01717	No	ns	0.6303
28d
Sham vs. Stroke	0.04329	0.01214 to 0.07445	Yes	**	0.0045
Sham vs. Stroke + Rehab	0.01877	-0.01332 to 0.05085	No	ns	0.3395
Stroke vs. Stroke + Rehab	-0.02453	-0.05218 to 0.003130	No	ns	0.0911
Fig. 2e
Mixed-effects model (REML)
Fixed effects (type III)	F (DFn, DFd)	P value
Time	F (2, 28) = 8.508	0.0013
Group	F (2, 14) = 1.568	0.243
Time x Group	F (4, 28) = 8.518	0.0001
Tukey's multiple comparisons test	Predicted (LS) mean diff.	95.00% CI of diff.	Below threshold?	Summary	Adjusted P Value
Pre
Sham vs. Stroke	-2029	-6855 to 2797	No	ns	0.5677
Sham vs. Stroke + Rehab	-691.2	-5661 to 4279	No	ns	0.9391
Stroke vs. Stroke + Rehab	1338	-2946 to 5621	No	ns	0.7301
7d
Sham vs. Stroke	6600	1774 to 11426	Yes	**	0.0052
Sham vs. Stroke + Rehab	6023	1053 to 10993	Yes	*	0.0143
Stroke vs. Stroke + Rehab	-577.4	-4861 to 3706	No	ns	0.9427
28d
Sham vs. Stroke	1338	-3488 to 6164	No	ns	0.78
Sham vs. Stroke + Rehab	-5463	-10433 to -493.0	Yes	*	0.0283
Stroke vs. Stroke + Rehab	-6801	-11085 to -2518	Yes	**	0.0011
Fig. 2f
Mixed-effects model (REML)
Fixed effects (type III)	F (DFn, DFd)	P value
Time	F (2, 26) = 7.094	0.0035
Group	F (2, 14) = 5.075	0.022
Time x Group	F (4, 26) = 2.936	0.0397
Tukey's multiple comparisons test	Predicted (LS) mean diff.	95.00% CI of diff.	Below threshold?	Summary	Adjusted P Value
Pre
Sham vs. Stroke	-0.001968	-0.01728 to 0.01335	No	ns	0.9476
Sham vs. Stroke + Rehab	-0.004416	-0.02019 to 0.01136	No	ns	0.7756
Stroke vs. Stroke + Rehab	-0.002449	-0.01604 to 0.01115	No	ns	0.8998
7d
Sham vs. Stroke	0.02005	0.004282 to 0.03581	Yes	**	0.0098
Sham vs. Stroke + Rehab	0.02259	0.006212 to 0.03898	Yes	**	0.0048
Stroke vs. Stroke + Rehab	0.002547	-0.01223 to 0.01733	No	ns	0.9078
28d
Sham vs. Stroke	0.01848	0.003164 to 0.03379	Yes	*	0.0148
Sham vs. Stroke + Rehab	0.01268	-0.003092 to 0.02845	No	ns	0.1363
Stroke vs. Stroke + Rehab	-0.005799	-0.01939 to 0.007795	No	ns	0.5574
Fig. 2g
Two-way ANOVA
Source of Variation	F (DFn, DFd)	P value
Interaction	F (26, 196) = 3.789	<0.0001
Connection probability	F (13, 196) = 94.35	<0.0001
Group	F (2, 196) = 0.0007691	0.9992
Tukey's multiple comparisons test	Predicted (LS) mean diff.	95.00% CI of diff.	Below threshold?	Summary	Adjusted P Value
0.015
Normal vs. Stroke	-0.04729	-0.08556 to -0.009026	Yes	*	0.0109
Normal vs. Stroke + Rehab	0.002958	-0.03645 to 0.04237	No	ns	0.9828
Stroke vs. Stroke + Rehab	0.05025	0.01628 to 0.08422	Yes	**	0.0017
0.03
Normal vs. Stroke	-0.05155	-0.08982 to -0.01328	Yes	**	0.0048
Normal vs. Stroke + Rehab	-0.003054	-0.04247 to 0.03636	No	ns	0.9817
Stroke vs. Stroke + Rehab	0.04849	0.01453 to 0.08246	Yes	**	0.0026
0.045
Normal vs. Stroke	-0.06659	-0.1049 to -0.02832	Yes	***	0.0002
Normal vs. Stroke + Rehab	-0.04407	-0.08348 to -0.004660	Yes	*	0.0242
Stroke vs. Stroke + Rehab	0.02252	-0.01145 to 0.05649	No	ns	0.2631
0.06
Normal vs. Stroke	-0.005193	-0.04346 to 0.03308	No	ns	0.945
Normal vs. Stroke + Rehab	-0.01951	-0.05892 to 0.01990	No	ns	0.473
Stroke vs. Stroke + Rehab	-0.01432	-0.04829 to 0.01965	No	ns	0.5806
0.075
Normal vs. Stroke	-0.01086	-0.04913 to 0.02741	No	ns	0.781
Normal vs. Stroke + Rehab	-0.04684	-0.08625 to -0.007425	Yes	*	0.0152
Stroke vs. Stroke + Rehab	-0.03597	-0.06994 to -0.002005	Yes	*	0.0351
0.09
Normal vs. Stroke	0.004962	-0.03331 to 0.04323	No	ns	0.9496
Normal vs. Stroke + Rehab	-0.04174	-0.08115 to -0.002325	Yes	*	0.0351
Stroke vs. Stroke + Rehab	-0.0467	-0.08067 to -0.01273	Yes	**	0.0039
0.105
Normal vs. Stroke	0.05964	0.02137 to 0.09790	Yes	***	0.0009
Normal vs. Stroke + Rehab	0.0279	-0.01151 to 0.06731	No	ns	0.2186
Stroke vs. Stroke + Rehab	-0.03173	-0.06570 to 0.002235	No	ns	0.0726
0.12
Normal vs. Stroke	0.01757	-0.02070 to 0.05584	No	ns	0.525
Normal vs. Stroke + Rehab	0.0131	-0.02631 to 0.05251	No	ns	0.7127
Stroke vs. Stroke + Rehab	-0.004469	-0.03844 to 0.02950	No	ns	0.9482
0.135
Normal vs. Stroke	0.04096	0.002696 to 0.07923	Yes	*	0.0327
Normal vs. Stroke + Rehab	0.04444	0.005025 to 0.08385	Yes	*	0.0227
Stroke vs. Stroke + Rehab	0.003472	-0.03050 to 0.03744	No	ns	0.9684
0.15
Normal vs. Stroke	0.01653	-0.02174 to 0.05479	No	ns	0.5652
Normal vs. Stroke + Rehab	0.02094	-0.01847 to 0.06035	No	ns	0.4227
Stroke vs. Stroke + Rehab	0.004411	-0.02956 to 0.03838	No	ns	0.9495
0.165
Normal vs. Stroke	0.02136	-0.01690 to 0.05963	No	ns	0.3866
Normal vs. Stroke + Rehab	0.01729	-0.02212 to 0.05670	No	ns	0.555
Stroke vs. Stroke + Rehab	-0.004074	-0.03804 to 0.02989	No	ns	0.9568
0.18
Normal vs. Stroke	0.0127	-0.02557 to 0.05097	No	ns	0.7135
Normal vs. Stroke + Rehab	0.01338	-0.02603 to 0.05279	No	ns	0.7023
Stroke vs. Stroke + Rehab	0.0006833	-0.03328 to 0.03465	No	ns	0.9988
0.195
Normal vs. Stroke	0.005304	-0.03296 to 0.04357	No	ns	0.9427
Normal vs. Stroke + Rehab	0.009248	-0.03016 to 0.04866	No	ns	0.8444
Stroke vs. Stroke + Rehab	0.003944	-0.03002 to 0.03791	No	ns	0.9594
0.21
Normal vs. Stroke	0.003893	-0.03438 to 0.04216	No	ns	0.9687
Normal vs. Stroke + Rehab	0.005324	-0.03409 to 0.04474	No	ns	0.9455
Stroke vs. Stroke + Rehab	0.001431	-0.03254 to 0.03540	No	ns	0.9946
Fig. 2i
Pearson correlation
F	38.53
DFn, DFd	1, 47
P value	<0.0001

## Sheet: Fig. 3
Fig. 3d
Kruskal-Wallis test
P value	<0.0001
Kruskal-Wallis statistic	21.47
Dunn's multiple comparisons test	Mean rank diff.	Significant?	Summary	Adjusted P Value
Sham vs. Sham + Rehab	-2.953	No	ns	>0.9999
Sham vs. Stroke	25.85	Yes	**	0.0044
Sham vs. Stroke + Rehab	-1.257	No	ns	>0.9999
Sham + Rehab vs. Stroke	28.81	Yes	***	0.0008
Sham + Rehab vs. Stroke + Rehab	1.695	No	ns	>0.9999
Stroke vs. Stroke + Rehab	-27.11	Yes	**	0.0013
Fig. 3e
Kruskal-Wallis test
P value	0.0001
Kruskal-Wallis statistic	20.6
Dunn's multiple comparisons test	Mean rank diff.	Significant?	Summary	Adjusted P Value
Sham vs. Sham + Rehab	1.012	No	ns	>0.9999
Sham vs. Stroke	25.24	Yes	***	0.0007
Sham vs. Stroke + Rehab	7.677	No	ns	>0.9999
Sham + Rehab vs. Stroke	24.23	Yes	**	0.0017
Sham + Rehab vs. Stroke + Rehab	6.665	No	ns	>0.9999
Stroke vs. Stroke + Rehab	-17.57	Yes	*	0.0364
Fig. 3f
Kruskal-Wallis test
P value	0.0121
Kruskal-Wallis statistic	10.93
Dunn's multiple comparisons test	Mean rank diff.	Significant?	Summary	Adjusted P Value
Sham vs. Sham + Rehab	7.403	No	ns	0.9558
Sham vs. Stroke	16.78	Yes	**	0.0061
Sham vs. Stroke + Rehab	7.051	No	ns	0.8837
Sham + Rehab vs. Stroke	9.375	No	ns	0.4481
Sham + Rehab vs. Stroke + Rehab	-0.3523	No	ns	>0.9999
Stroke vs. Stroke + Rehab	-9.727	No	ns	0.2734
Fig. 3g
Kruskal-Wallis test
P value	0.3698
Kruskal-Wallis statistic	3.145
Dunn's multiple comparisons test	Mean rank diff.	Significant?	Summary	Adjusted P Value
Sham vs. Sham + Rehab	-0.9583	No	ns	>0.9999
Sham vs. Stroke	0	No	ns	>0.9999
Sham vs. Stroke + Rehab	-7.152	No	ns	0.8495
Sham + Rehab vs. Stroke	0.9583	No	ns	>0.9999
Sham + Rehab vs. Stroke + Rehab	-6.193	No	ns	>0.9999
Stroke vs. Stroke + Rehab	-7.152	No	ns	0.8495
Fig. 3h
Kruskal-Wallis test	ORB	CFA	SS	CLA	AC	CNU	TH	contORB	contRFA
P value	0.0116	0.0005	<0.0001	0.2999	0.0004	0.0105	0.0008	0.0354	0.0017
Kruskal-Wallis statistic	11.02	17.72	24.78	3.666	18.29	11.24	16.75	8.581	15.09
Dunn's multiple comparisons test	Mean rank diff.	Significant?	Summary	Adjusted P Value
ORB
Sham vs. Sham + Rehab	8.333	No	ns	0.6786
Sham vs. Stroke	16.44	Yes	**	0.0076
Sham vs. Stroke + Rehab	5.152	No	ns	>0.9999
Sham + Rehab vs. Stroke	8.111	No	ns	0.7383
Sham + Rehab vs. Stroke + Rehab	-3.182	No	ns	>0.9999
Stroke vs. Stroke + Rehab	-11.29	No	ns	0.1217
CFA
Sham vs. Sham + Rehab	4.625	No	ns	>0.9999
Sham vs. Stroke	18.33	Yes	**	0.0019
Sham vs. Stroke + Rehab	15.27	Yes	**	0.0098
Sham + Rehab vs. Stroke	13.71	No	ns	0.0535
Sham + Rehab vs. Stroke + Rehab	10.65	No	ns	0.202
Stroke vs. Stroke + Rehab	-3.061	No	ns	>0.9999
SS
Sham vs. Sham + Rehab	5.306	No	ns	>0.9999
Sham vs. Stroke	22.78	Yes	****	<0.0001
Sham vs. Stroke + Rehab	16.37	Yes	**	0.0046
Sham + Rehab vs. Stroke	17.47	Yes	**	0.0054
Sham + Rehab vs. Stroke + Rehab	11.07	No	ns	0.1665
Stroke vs. Stroke + Rehab	-6.404	No	ns	>0.9999
CLA
Sham vs. Sham + Rehab	1.264	No	ns	>0.9999
Sham vs. Stroke	8.333	No	ns	0.6101
Sham vs. Stroke + Rehab	0.298	No	ns	>0.9999
Sham + Rehab vs. Stroke	7.069	No	ns	>0.9999
Sham + Rehab vs. Stroke + Rehab	-0.9659	No	ns	>0.9999
Stroke vs. Stroke + Rehab	-8.035	No	ns	0.5873
AC
Sham vs. Sham + Rehab	4.16	No	ns	>0.9999
Sham vs. Stroke	16.17	Yes	**	0.0057
Sham vs. Stroke + Rehab	16.45	Yes	**	0.0025
Sham + Rehab vs. Stroke	12.01	No	ns	0.1037
Sham + Rehab vs. Stroke + Rehab	12.29	No	ns	0.0649
Stroke vs. Stroke + Rehab	0.2828	No	ns	>0.9999
CNU
Sham vs. Sham + Rehab	9.479	No	ns	0.4279
Sham vs. Stroke	16.33	Yes	**	0.0082
Sham vs. Stroke + Rehab	12.26	No	ns	0.0702
Sham + Rehab vs. Stroke	6.854	No	ns	>0.9999
Sham + Rehab vs. Stroke + Rehab	2.778	No	ns	>0.9999
Stroke vs. Stroke + Rehab	-4.076	No	ns	>0.9999
TH
Sham vs. Sham + Rehab	10.88	No	ns	0.2321
Sham vs. Stroke	20.78	Yes	***	0.0003
Sham vs. Stroke + Rehab	12.09	No	ns	0.0777
Sham + Rehab vs. Stroke	9.903	No	ns	0.3584
Sham + Rehab vs. Stroke + Rehab	1.216	No	ns	>0.9999
Stroke vs. Stroke + Rehab	-8.687	No	ns	0.4451
contORB
Sham vs. Sham + Rehab	2.819	No	ns	>0.9999
Sham vs. Stroke	13.78	Yes	*	0.0412
Sham vs. Stroke + Rehab	8.354	No	ns	0.5136
Sham + Rehab vs. Stroke	10.96	No	ns	0.2219
Sham + Rehab vs. Stroke + Rehab	5.534	No	ns	>0.9999
Stroke vs. Stroke + Rehab	-5.424	No	ns	>0.9999
contRFA
Sham vs. Sham + Rehab	7.5	No	ns	0.9233
Sham vs. Stroke	19.22	Yes	***	0.001
Sham vs. Stroke + Rehab	5.727	No	ns	>0.9999
Sham + Rehab vs. Stroke	11.72	No	ns	0.155
Sham + Rehab vs. Stroke + Rehab	-1.773	No	ns	>0.9999
Stroke vs. Stroke + Rehab	-13.49	Yes	*	0.0332

## Sheet: Fig. 4
Fig. 3c
Two-way RM ANOVA
Source of Variation	F (DFn, DFd)	P value
Time x Group	F (15, 204) = 9.930	<0.0001
Time	F (3, 204) = 30.36	<0.0001
Group	F (5, 68) = 8.640	<0.0001
Subject	F (68, 204) = 3.170	<0.0001
Šídák's multiple comparisons test	Predicted (LS) mean diff.	95.00% CI of diff.	Below threshold?	Summary	Adjusted P Value
Pre
Sham/mCherry vs. Sham/hM4D(Gi)	2.364	-13.23 to 17.96	No	ns	>0.9999
Sham/mCherry vs. Stroke/mCherry	1.879	-13.39 to 17.15	No	ns	>0.9999
Sham/mCherry vs. Stroke/hM4D(Gi)	-0.5315	-15.52 to 14.45	No	ns	>0.9999
Sham/mCherry vs. Stroke+Rehab/mCherry	5.161	-9.825 to 20.15	No	ns	0.9962
Sham/mCherry vs. Stroke+Rehab/hM4D(Gi)	5.117	-9.621 to 19.86	No	ns	0.9958
Sham/hM4D(Gi) vs. Stroke/mCherry	-0.4848	-15.75 to 14.78	No	ns	>0.9999
Sham/hM4D(Gi) vs. Stroke/hM4D(Gi)	-2.895	-17.88 to 12.09	No	ns	>0.9999
Sham/hM4D(Gi) vs. Stroke+Rehab/mCherry	2.797	-12.19 to 17.78	No	ns	>0.9999
Sham/hM4D(Gi) vs. Stroke+Rehab/hM4D(Gi)	2.753	-11.98 to 17.49	No	ns	>0.9999
Stroke/mCherry vs. Stroke/hM4D(Gi)	-2.41	-17.05 to 12.23	No	ns	>0.9999
Stroke/mCherry vs. Stroke+Rehab/mCherry	3.282	-11.36 to 17.93	No	ns	>0.9999
Stroke/mCherry vs. Stroke+Rehab/hM4D(Gi)	3.238	-11.15 to 17.63	No	ns	>0.9999
Stroke/hM4D(Gi) vs. Stroke+Rehab/mCherry	5.692	-8.655 to 20.04	No	ns	0.9844
Stroke/hM4D(Gi) vs. Stroke+Rehab/hM4D(Gi)	5.648	-8.441 to 19.74	No	ns	0.9828
Stroke+Rehab/mCherry vs. Stroke+Rehab/hM4D(Gi)	-0.04396	-14.13 to 14.05	No	ns	>0.9999
7d
Sham/mCherry vs. Sham/hM4D(Gi)	1.455	-14.14 to 17.05	No	ns	>0.9999
Sham/mCherry vs. Stroke/mCherry	30.3	15.03 to 45.57	Yes	****	<0.0001
Sham/mCherry vs. Stroke/hM4D(Gi)	25.55	10.56 to 40.53	Yes	****	<0.0001
Sham/mCherry vs. Stroke+Rehab/mCherry	29.59	14.60 to 44.57	Yes	****	<0.0001
Sham/mCherry vs. Stroke+Rehab/hM4D(Gi)	27.44	12.70 to 42.18	Yes	****	<0.0001
Sham/hM4D(Gi) vs. Stroke/mCherry	28.85	13.58 to 44.12	Yes	****	<0.0001
Sham/hM4D(Gi) vs. Stroke/hM4D(Gi)	24.09	9.108 to 39.08	Yes	****	<0.0001
Sham/hM4D(Gi) vs. Stroke+Rehab/mCherry	28.13	13.15 to 43.12	Yes	****	<0.0001
Sham/hM4D(Gi) vs. Stroke+Rehab/hM4D(Gi)	25.99	11.25 to 40.72	Yes	****	<0.0001
Stroke/mCherry vs. Stroke/hM4D(Gi)	-4.755	-19.40 to 9.889	No	ns	0.998
Stroke/mCherry vs. Stroke+Rehab/mCherry	-0.7179	-15.36 to 13.93	No	ns	>0.9999
Stroke/mCherry vs. Stroke+Rehab/hM4D(Gi)	-2.863	-17.25 to 11.53	No	ns	>0.9999
Stroke/hM4D(Gi) vs. Stroke+Rehab/mCherry	4.037	-10.31 to 18.38	No	ns	0.9996
Stroke/hM4D(Gi) vs. Stroke+Rehab/hM4D(Gi)	1.891	-12.20 to 15.98	No	ns	>0.9999
Stroke+Rehab/mCherry vs. Stroke+Rehab/hM4D(Gi)	-2.145	-16.23 to 11.94	No	ns	>0.9999
28d
Sham/mCherry vs. Sham/hM4D(Gi)	3.636	-11.96 to 19.23	No	ns	>0.9999
Sham/mCherry vs. Stroke/mCherry	29.09	13.82 to 44.36	Yes	****	<0.0001
Sham/mCherry vs. Stroke/hM4D(Gi)	26.32	11.34 to 41.31	Yes	****	<0.0001
Sham/mCherry vs. Stroke+Rehab/mCherry	9.552	-5.433 to 24.54	No	ns	0.6096
Sham/mCherry vs. Stroke+Rehab/hM4D(Gi)	2.805	-11.93 to 17.54	No	ns	>0.9999
Sham/hM4D(Gi) vs. Stroke/mCherry	25.45	10.19 to 40.72	Yes	****	<0.0001
Sham/hM4D(Gi) vs. Stroke/hM4D(Gi)	22.69	7.700 to 37.67	Yes	***	0.0002
Sham/hM4D(Gi) vs. Stroke+Rehab/mCherry	5.916	-9.069 to 20.90	No	ns	0.9851
Sham/hM4D(Gi) vs. Stroke+Rehab/hM4D(Gi)	-0.8312	-15.57 to 13.91	No	ns	>0.9999
Stroke/mCherry vs. Stroke/hM4D(Gi)	-2.769	-17.41 to 11.87	No	ns	>0.9999
Stroke/mCherry vs. Stroke+Rehab/mCherry	-19.54	-34.18 to -4.895	Yes	**	0.0015
Stroke/mCherry vs. Stroke+Rehab/hM4D(Gi)	-26.29	-40.68 to -11.90	Yes	****	<0.0001
Stroke/hM4D(Gi) vs. Stroke+Rehab/mCherry	-16.77	-31.12 to -2.422	Yes	**	0.0096
Stroke/hM4D(Gi) vs. Stroke+Rehab/hM4D(Gi)	-23.52	-37.61 to -9.427	Yes	****	<0.0001
Stroke+Rehab/mCherry vs. Stroke+Rehab/hM4D(Gi)	-6.747	-20.84 to 7.342	No	ns	0.9247
+CNO
Sham/mCherry vs. Sham/hM4D(Gi)	15.27	-0.3247 to 30.87	No	ns	0.0602
Sham/mCherry vs. Stroke/mCherry	23.24	7.973 to 38.51	Yes	***	0.0002
Sham/mCherry vs. Stroke/hM4D(Gi)	17.99	3.000 to 32.97	Yes	**	0.0069
Sham/mCherry vs. Stroke+Rehab/mCherry	-2.539	-17.52 to 12.45	No	ns	>0.9999
Sham/mCherry vs. Stroke+Rehab/hM4D(Gi)	13.56	-1.178 to 28.30	No	ns	0.1
Sham/hM4D(Gi) vs. Stroke/mCherry	7.97	-7.299 to 23.24	No	ns	0.8634
Sham/hM4D(Gi) vs. Stroke/hM4D(Gi)	2.713	-12.27 to 17.70	No	ns	>0.9999
Sham/hM4D(Gi) vs. Stroke+Rehab/mCherry	-17.81	-32.80 to -2.826	Yes	**	0.0078
Sham/hM4D(Gi) vs. Stroke+Rehab/hM4D(Gi)	-1.713	-16.45 to 13.03	No	ns	>0.9999
Stroke/mCherry vs. Stroke/hM4D(Gi)	-5.256	-19.90 to 9.387	No	ns	0.9941
Stroke/mCherry vs. Stroke+Rehab/mCherry	-25.78	-40.42 to -11.14	Yes	****	<0.0001
Stroke/mCherry vs. Stroke+Rehab/hM4D(Gi)	-9.683	-24.07 to 4.708	No	ns	0.5209
Stroke/hM4D(Gi) vs. Stroke+Rehab/mCherry	-20.52	-34.87 to -6.177	Yes	***	0.0005
Stroke/hM4D(Gi) vs. Stroke+Rehab/hM4D(Gi)	-4.426	-18.52 to 9.663	No	ns	0.9986
Stroke+Rehab/mCherry vs. Stroke+Rehab/hM4D(Gi)	16.1	2.010 to 30.19	Yes	*	0.0126
Fig. 3d
Two-way RM ANOVA	F (DFn, DFd)	P value
Time x Group	F (15, 204) = 17.86	P<0.0001
Time	F (3, 204) = 123.0	P<0.0001
Group	F (5, 68) = 46.52	P<0.0001
Subject	F (68, 204) = 1.987	P=0.0001
Šídák's multiple comparisons test	Predicted (LS) mean diff.	95.00% CI of diff.	Below threshold?	Summary	Adjusted P Value
Pre
Sham/mCherry vs. Sham/hM4D(Gi)	1.273	-5.498 to 8.043	No	ns	>0.9999
Sham/mCherry vs. Stroke/mCherry	0.4697	-6.158 to 7.098	No	ns	>0.9999
Sham/mCherry vs. Stroke/hM4D(Gi)	1.021	-5.484 to 7.526	No	ns	>0.9999
Sham/mCherry vs. Stroke+Rehab/mCherry	2.098	-4.407 to 8.603	No	ns	0.9981
Sham/mCherry vs. Stroke+Rehab/hM4D(Gi)	1.494	-4.904 to 7.891	No	ns	>0.9999
Sham/hM4D(Gi) vs. Stroke/mCherry	-0.803	-7.431 to 5.825	No	ns	>0.9999
Sham/hM4D(Gi) vs. Stroke/hM4D(Gi)	-0.2517	-6.757 to 6.253	No	ns	>0.9999
Sham/hM4D(Gi) vs. Stroke+Rehab/mCherry	0.8252	-5.680 to 7.330	No	ns	>0.9999
Sham/hM4D(Gi) vs. Stroke+Rehab/hM4D(Gi)	0.2208	-6.177 to 6.618	No	ns	>0.9999
Stroke/mCherry vs. Stroke/hM4D(Gi)	0.5513	-5.805 to 6.908	No	ns	>0.9999
Stroke/mCherry vs. Stroke+Rehab/mCherry	1.628	-4.728 to 7.985	No	ns	0.9999
Stroke/mCherry vs. Stroke+Rehab/hM4D(Gi)	1.024	-5.223 to 7.270	No	ns	>0.9999
Stroke/hM4D(Gi) vs. Stroke+Rehab/mCherry	1.077	-5.151 to 7.305	No	ns	>0.9999
Stroke/hM4D(Gi) vs. Stroke+Rehab/hM4D(Gi)	0.4725	-5.643 to 6.588	No	ns	>0.9999
Stroke+Rehab/mCherry vs. Stroke+Rehab/hM4D(Gi)	-0.6044	-6.720 to 5.511	No	ns	>0.9999
7d
Sham/mCherry vs. Sham/hM4D(Gi)	-1.145	-7.915 to 5.626	No	ns	>0.9999
Sham/mCherry vs. Stroke/mCherry	-19.89	-26.52 to -13.26	Yes	****	<0.0001
Sham/mCherry vs. Stroke/hM4D(Gi)	-21.9	-28.41 to -15.40	Yes	****	<0.0001
Sham/mCherry vs. Stroke+Rehab/mCherry	-21.59	-28.10 to -15.09	Yes	****	<0.0001
Sham/mCherry vs. Stroke+Rehab/hM4D(Gi)	-23.34	-29.74 to -16.94	Yes	****	<0.0001
Sham/hM4D(Gi) vs. Stroke/mCherry	-18.74	-25.37 to -12.11	Yes	****	<0.0001
Sham/hM4D(Gi) vs. Stroke/hM4D(Gi)	-20.76	-27.26 to -14.25	Yes	****	<0.0001
Sham/hM4D(Gi) vs. Stroke+Rehab/mCherry	-20.45	-26.95 to -13.94	Yes	****	<0.0001
Sham/hM4D(Gi) vs. Stroke+Rehab/hM4D(Gi)	-22.19	-28.59 to -15.80	Yes	****	<0.0001
Stroke/mCherry vs. Stroke/hM4D(Gi)	-2.013	-8.369 to 4.344	No	ns	0.9985
Stroke/mCherry vs. Stroke+Rehab/mCherry	-1.705	-8.061 to 4.651	No	ns	0.9998
Stroke/mCherry vs. Stroke+Rehab/hM4D(Gi)	-3.452	-9.699 to 2.794	No	ns	0.8065
Stroke/hM4D(Gi) vs. Stroke+Rehab/mCherry	0.3077	-5.920 to 6.536	No	ns	>0.9999
Stroke/hM4D(Gi) vs. Stroke+Rehab/hM4D(Gi)	-1.44	-7.555 to 4.676	No	ns	>0.9999
Stroke+Rehab/mCherry vs. Stroke+Rehab/hM4D(Gi)	-1.747	-7.863 to 4.368	No	ns	0.9995
28d
Sham/mCherry vs. Sham/hM4D(Gi)	0.9091	-5.861 to 7.680	No	ns	>0.9999
Sham/mCherry vs. Stroke/mCherry	-19.12	-25.75 to -12.49	Yes	****	<0.0001
Sham/mCherry vs. Stroke/hM4D(Gi)	-22.53	-29.04 to -16.03	Yes	****	<0.0001
Sham/mCherry vs. Stroke+Rehab/mCherry	-6.831	-13.34 to -0.3260	Yes	*	0.0314
Sham/mCherry vs. Stroke+Rehab/hM4D(Gi)	-6.723	-13.12 to -0.3257	Yes	*	0.0312
Sham/hM4D(Gi) vs. Stroke/mCherry	-20.03	-26.66 to -13.40	Yes	****	<0.0001
Sham/hM4D(Gi) vs. Stroke/hM4D(Gi)	-23.44	-29.95 to -16.94	Yes	****	<0.0001
Sham/hM4D(Gi) vs. Stroke+Rehab/mCherry	-7.74	-14.24 to -1.235	Yes	**	0.0077
Sham/hM4D(Gi) vs. Stroke+Rehab/hM4D(Gi)	-7.632	-14.03 to -1.235	Yes	**	0.0075
Stroke/mCherry vs. Stroke/hM4D(Gi)	-3.41	-9.767 to 2.946	No	ns	0.8378
Stroke/mCherry vs. Stroke+Rehab/mCherry	12.29	5.934 to 18.65	Yes	****	<0.0001
Stroke/mCherry vs. Stroke+Rehab/hM4D(Gi)	12.4	6.152 to 18.64	Yes	****	<0.0001
Stroke/hM4D(Gi) vs. Stroke+Rehab/mCherry	15.7	9.473 to 21.93	Yes	****	<0.0001
Stroke/hM4D(Gi) vs. Stroke+Rehab/hM4D(Gi)	15.81	9.693 to 21.92	Yes	****	<0.0001
Stroke+Rehab/mCherry vs. Stroke+Rehab/hM4D(Gi)	0.1076	-6.008 to 6.223	No	ns	>0.9999
+CNO
Sham/mCherry vs. Sham/hM4D(Gi)	-1.091	-7.861 to 5.680	No	ns	>0.9999
Sham/mCherry vs. Stroke/mCherry	-17.23	-23.86 to -10.60	Yes	****	<0.0001
Sham/mCherry vs. Stroke/hM4D(Gi)	-18.99	-25.49 to -12.48	Yes	****	<0.0001
Sham/mCherry vs. Stroke+Rehab/mCherry	-6.252	-12.76 to 0.2531	No	ns	0.0706
Sham/mCherry vs. Stroke+Rehab/hM4D(Gi)	-14.92	-21.32 to -8.525	Yes	****	<0.0001
Sham/hM4D(Gi) vs. Stroke/mCherry	-16.14	-22.77 to -9.510	Yes	****	<0.0001
Sham/hM4D(Gi) vs. Stroke/hM4D(Gi)	-17.9	-24.40 to -11.39	Yes	****	<0.0001
Sham/hM4D(Gi) vs. Stroke+Rehab/mCherry	-5.161	-11.67 to 1.344	No	ns	0.2595
Sham/hM4D(Gi) vs. Stroke+Rehab/hM4D(Gi)	-13.83	-20.23 to -7.434	Yes	****	<0.0001
Stroke/mCherry vs. Stroke/hM4D(Gi)	-1.758	-8.114 to 4.599	No	ns	0.9997
Stroke/mCherry vs. Stroke+Rehab/mCherry	10.98	4.621 to 17.33	Yes	****	<0.0001
Stroke/mCherry vs. Stroke+Rehab/hM4D(Gi)	2.307	-3.940 to 8.553	No	ns	0.9922
Stroke/hM4D(Gi) vs. Stroke+Rehab/mCherry	12.74	6.507 to 18.96	Yes	****	<0.0001
Stroke/hM4D(Gi) vs. Stroke+Rehab/hM4D(Gi)	4.065	-2.051 to 10.18	No	ns	0.5414
Stroke+Rehab/mCherry vs. Stroke+Rehab/hM4D(Gi)	-8.67	-14.79 to -2.555	Yes	***	0.0006
Fig. 3e
Paired t test	t, df	P value
Stroke/hM4D(Gi)	t=1.335, df=12	0.2067
Stroke+Rehab/hM4D(Gi)	t=2.824, df=13	0.0143
Fig. 3f
Paired t test	t, df	P value
Stroke/hM4D(Gi)	t=1.817, df=12	0.0942
Stroke+Rehab/hM4D(Gi)	t=3.105, df=13	0.0084

## Sheet: Fig. 5
Fig. 5c
Kruskal-Wallis test
P value	0.0292
Kruskal-Wallis statistic	9.007
Dunn's multiple comparisons test	Mean rank diff.	Significant?	Summary	Adjusted P Value
Sham vs. Sham + Rehab	-3.167	No	ns	>0.9999
Sham vs. Stroke	4.5	No	ns	>0.9999
Sham vs. Stroke + Rehab	-7.333	No	ns	0.4347
Sham + Rehab vs. Stroke	7.667	No	ns	0.3623
Sham + Rehab vs. Stroke + Rehab	-4.167	No	ns	>0.9999
Stroke vs. Stroke + Rehab	-11.83	Yes	*	0.0225
Fig. 5d
Kruskal-Wallis test
P value	0.85
Kruskal-Wallis statistic	0.7978
Dunn's multiple comparisons test	Mean rank diff.	Significant?	Summary	Adjusted P Value
Sham vs. Sham + Rehab	-2.667	No	ns	>0.9999
Sham vs. Stroke	0	No	ns	>0.9999
Sham vs. Stroke + Rehab	0	No	ns	>0.9999
Sham + Rehab vs. Stroke	2.667	No	ns	>0.9999
Sham + Rehab vs. Stroke + Rehab	2.667	No	ns	>0.9999
Stroke vs. Stroke + Rehab	0	No	ns	>0.9999
Fig. 5e
Kruskal-Wallis test
P value	0.1228
Kruskal-Wallis statistic	5.781
Dunn's multiple comparisons test	Mean rank diff.	Significant?	Summary	Adjusted P Value
Sham vs. Sham + Rehab	-7	No	ns	0.5164
Sham vs. Stroke	-4.917	No	ns	>0.9999
Sham vs. Stroke + Rehab	-9.417	No	ns	0.1256
Sham + Rehab vs. Stroke	2.083	No	ns	>0.9999
Sham + Rehab vs. Stroke + Rehab	-2.417	No	ns	>0.9999
Stroke vs. Stroke + Rehab	-4.5	No	ns	>0.9999
Fig. 5k
Kruskal-Wallis test
P value	0.0007
Kruskal-Wallis statistic	16.96
Dunn's multiple comparisons test	Mean rank diff.	Significant?	Summary	Adjusted P Value
Sham vs. Sham + Rehab	-12.97	No	ns	0.5368
Sham vs. Stroke	10.99	No	ns	0.9911
Sham vs. Stroke + Rehab	-19.83	No	ns	0.0672
Sham + Rehab vs. Stroke	23.96	Yes	*	0.0178
Sham + Rehab vs. Stroke + Rehab	-6.856	No	ns	>0.9999
Stroke vs. Stroke + Rehab	-30.82	Yes	**	0.0011
Fig. 5l
Kruskal-Wallis test
P value	0.0021
Kruskal-Wallis statistic	14.73
Dunn's multiple comparisons test	Mean rank diff.	Significant?	Summary	Adjusted P Value
Sham vs. Sham + Rehab	-9.438	No	ns	0.2158
Sham vs. Stroke	16.06	Yes	*	0.0419
Sham vs. Stroke + Rehab	-11.58	No	ns	0.1373
Sham + Rehab vs. Stroke	25.5	Yes	**	0.0012
Sham + Rehab vs. Stroke + Rehab	-2.146	No	ns	0.7831
Stroke vs. Stroke + Rehab	-27.64	Yes	***	0.0006

## Sheet: Fig. 6
Fig. 6d
Two-way RM ANOVA
Source of Variation	F (DFn, DFd)	P value
Time x Group	F (6, 68) = 7.887	<0.0001
Time	F (2, 68) = 10.70	<0.0001
Group	F (3, 34) = 13.08	<0.0001
Subject	F (34, 68) = 1.177	0.28
Šídák's multiple comparisons test	Predicted (LS) mean diff.	95.00% CI of diff.	Below threshold?	Summary	Adjusted P Value
Pre
Sham / mCherry vs. Sham / hM4D(Gi)	-0.3611	-15.36 to 14.64	No	ns	>0.9999
Sham / mCherry vs. Stroke + Rehab / mCherry	-0.1111	-14.29 to 14.07	No	ns	>0.9999
Sham / mCherry vs. Stroke + Rehab / hM4D(Gi)	-0.9293	-14.80 to 12.94	No	ns	>0.9999
Sham / hM4D(Gi) vs. Stroke + Rehab / mCherry	0.25	-14.39 to 14.89	No	ns	>0.9999
Sham / hM4D(Gi) vs. Stroke + Rehab / hM4D(Gi)	-0.5682	-14.91 to 13.77	No	ns	>0.9999
Stroke + Rehab / mCherry vs. Stroke + Rehab / hM4D(Gi)	-0.8182	-14.30 to 12.67	No	ns	>0.9999
7d
Sham / mCherry vs. Sham / hM4D(Gi)	-3.333	-18.33 to 11.66	No	ns	>0.9999
Sham / mCherry vs. Stroke + Rehab / mCherry	25.47	11.29 to 39.65	Yes	****	<0.0001
Sham / mCherry vs. Stroke + Rehab / hM4D(Gi)	24.85	10.98 to 38.72	Yes	****	<0.0001
Sham / hM4D(Gi) vs. Stroke + Rehab / mCherry	28.8	14.16 to 43.44	Yes	****	<0.0001
Sham / hM4D(Gi) vs. Stroke + Rehab / hM4D(Gi)	28.18	13.84 to 42.52	Yes	****	<0.0001
Stroke + Rehab / mCherry vs. Stroke + Rehab / hM4D(Gi)	-0.6182	-14.10 to 12.87	No	ns	>0.9999
28d
Sham / mCherry vs. Sham / hM4D(Gi)	-3.556	-18.55 to 11.44	No	ns	>0.9999
Sham / mCherry vs. Stroke + Rehab / mCherry	-0.7556	-14.94 to 13.43	No	ns	>0.9999
Sham / mCherry vs. Stroke + Rehab / hM4D(Gi)	15.35	1.481 to 29.23	Yes	*	0.0181
Sham / hM4D(Gi) vs. Stroke + Rehab / mCherry	2.8	-11.84 to 17.44	No	ns	>0.9999
Sham / hM4D(Gi) vs. Stroke + Rehab / hM4D(Gi)	18.91	4.568 to 33.25	Yes	**	0.0019
Stroke + Rehab / mCherry vs. Stroke + Rehab / hM4D(Gi)	16.11	2.624 to 29.59	Yes	**	0.0074
Fig. 6e
Two-way RM ANOVA
Source of Variation	F (DFn, DFd)	P value
Time x Group	F (6, 68) = 19.69	P<0.0001
Time	F (2, 68) = 34.16	P<0.0001
Group	F (3, 34) = 43.43	P<0.0001
Subject	F (34, 68) = 1.207	P=0.2521
Šídák's multiple comparisons test	Predicted (LS) mean diff.	95.00% CI of diff.	Below threshold?	Summary	Adjusted P Value
Pre
Sham / mCherry vs. Sham / hM4D(Gi)	0.9722	-4.413 to 6.357	No	ns	0.9974
Sham / mCherry vs. Stroke + Rehab / mCherry	1.022	-4.070 to 6.114	No	ns	0.9953
Sham / mCherry vs. Stroke + Rehab / hM4D(Gi)	2.949	-2.032 to 7.931	No	ns	0.5202
Sham / hM4D(Gi) vs. Stroke + Rehab / mCherry	0.05	-5.207 to 5.307	No	ns	>0.9999
Sham / hM4D(Gi) vs. Stroke + Rehab / hM4D(Gi)	1.977	-3.172 to 7.127	No	ns	0.8876
Stroke + Rehab / mCherry vs. Stroke + Rehab / hM4D(Gi)	1.927	-2.915 to 6.770	No	ns	0.8698
7d
Sham / mCherry vs. Sham / hM4D(Gi)	2.278	-3.107 to 7.663	No	ns	0.8346
Sham / mCherry vs. Stroke + Rehab / mCherry	-15.42	-20.51 to -10.33	Yes	****	<0.0001
Sham / mCherry vs. Stroke + Rehab / hM4D(Gi)	-13.31	-18.29 to -8.332	Yes	****	<0.0001
Sham / hM4D(Gi) vs. Stroke + Rehab / mCherry	-17.7	-22.96 to -12.44	Yes	****	<0.0001
Sham / hM4D(Gi) vs. Stroke + Rehab / hM4D(Gi)	-15.59	-20.74 to -10.44	Yes	****	<0.0001
Stroke + Rehab / mCherry vs. Stroke + Rehab / hM4D(Gi)	2.109	-2.733 to 6.951	No	ns	0.8152
28d
Sham / mCherry vs. Sham / hM4D(Gi)	0.8056	-4.580 to 6.191	No	ns	0.9991
Sham / mCherry vs. Stroke + Rehab / mCherry	-11.24	-16.34 to -6.152	Yes	****	<0.0001
Sham / mCherry vs. Stroke + Rehab / hM4D(Gi)	-16.44	-21.43 to -11.46	Yes	****	<0.0001
Sham / hM4D(Gi) vs. Stroke + Rehab / mCherry	-12.05	-17.31 to -6.793	Yes	****	<0.0001
Sham / hM4D(Gi) vs. Stroke + Rehab / hM4D(Gi)	-17.25	-22.40 to -12.10	Yes	****	<0.0001
Stroke + Rehab / mCherry vs. Stroke + Rehab / hM4D(Gi)	-5.2	-10.04 to -0.3577	Yes	*	0.0286
Fig. 6f
Paired t test	t, df	P value
Stroke+Rehab/mCherry	t=5.427, df=9	0.0004
Stroke+Rehab/hM4D(Gi)	t=1.519, df=10	0.1598
Fig. 6g
Paired t test	t, df	P value
Stroke+Rehab/mCherry	t=4.071, df=9	0.0028
Stroke+Rehab/hM4D(Gi)	t=0.2952, df=10	0.7738

## Sheet: Fig. 7
Fig. 7c
Kruskal-Wallis test
P value	0.0446
Kruskal-Wallis statistic	6.221
Dunn's multiple comparisons test	Mean rank diff.	Significant?	Summary	Adjusted P Value
Sham vs. Stroke	3.606	No	ns	>0.9999
Sham vs. Stroke + Rehab	-6.727	No	ns	0.357
Stroke vs. Stroke + Rehab	-10.33	Yes	*	0.0428
Fig. 7d
Kruskal-Wallis test
P value	0.0005
Kruskal-Wallis statistic	15.24
Dunn's multiple comparisons test	Mean rank diff.	Significant?	Summary	Adjusted P Value
Sham vs. Stroke	-17.07	Yes	***	0.0003
Sham vs. Stroke + Rehab	-7.402	No	ns	0.2589
Stroke vs. Stroke + Rehab	9.67	No	ns	0.0655
Fig. 7f
Generalized linear mixed model
Fixed effects:	Estimate Std.	Error	z value	P Value	P value summary
(Intercept)	5.23222	0.73006	7.167	7.68e-13	****
StimulationNumber	-0.04109	0.011613	-3.538	0.000403	****
Group_Stroke	-1.98411	0.459796	-4.315	1.59e-05	****
Group_Stroke+Rehab	-2.08428	0.505799	-4.121	3.78e-05	****
StimulationNumber:Group_Stroke	0.008202	0.01381	0.594	0.552577	ns
StimulationNumber:Group_Stroke+Rehab	0.011533	0.014271	0.808	0.419015	ns
Pairwise comparison
Conrast	Estimate Std.	SE	z.ratio	P Value
Sham - Stroke	1.775	0.216	8.224	<.0001	****
Sham - (Stroke+Rehab)	1.7902	0.267	6.71	<.0001	****
Stroke - (Stroke+Rehab)	0.0152	0.24	0.063	0.9978	ns
Fig. 7g
Mixed-effects model (REML)
Fixed effects (type III)	P value	P value summary
Stimulation number	<0.0001	****
Group	0.8611	ns
Stimulation number x Group	0.8601	ns
Tukey's multiple comparisons test	Predicted (LS) mean diff.	95.00% CI of diff.	Below threshold?	Summary	Adjusted P Value
Sham vs. Stroke	-20.01	-143.5 to 103.5	No	ns	0.9168
Sham vs. Stroke + Rehab	5.223	-111.5 to 121.9	No	ns	0.9934
Stroke vs. Stroke + Rehab	25.23	-91.48 to 141.9	No	ns	0.857
Fig. 7i
Kruskal-Wallis test
P value	0.0321
Kruskal-Wallis statistic	6.878
Dunn's multiple comparisons test	Mean rank diff.	Significant?	Summary	Adjusted P Value
Sham vs. Stroke	-9.861	Yes	*	0.0417
Sham vs. Stroke + Rehab	-7.4	No	ns	0.1718
Stroke vs. Stroke + Rehab	2.461	No	ns	>0.9999
Fig. 7j
Kruskal-Wallis test
P value	0.4461
Kruskal-Wallis statistic	1.614
Dunn's multiple comparisons test	Mean rank diff.	Significant?	Summary	Adjusted P Value
Sham vs. Stroke	-1.232	No	ns	>0.9999
Sham vs. Stroke + Rehab	-4.755	No	ns	0.6493
Stroke vs. Stroke + Rehab	-3.522	No	ns	>0.9999
Fig. 7k
Chi-squared test
X-squared	73.4
df	2
P value	2.2e-16
Bonferroni post hoc test	Adjusted P Value	Summary
Sham vs. Stroke	P < 0.0001	****
Sham vs. Stroke + Rehab	P = 0.0092	**
Stroke vs. Stroke + Rehab	P < 0.0001	****

## Sheet: Fig. 8
Fig. 8d
Two-way RM ANOVA
Source of Variation	F (DFn, DFd)	P value
Time x Group	F (6, 69) = 11.04	P<0.0001
Time	F (3, 69) = 42.11	P<0.0001
Group	F (2, 23) = 16.28	P<0.0001
Subject	F (23, 69) = 3.806	P<0.0001
Bonferroni's multiple comparisons test	Predicted (LS) mean diff.	95.00% CI of diff.	Below threshold?	Summary	Adjusted P Value
Pre
Normal vs. Stroke	-0.3685	-12.86 to 12.12	No	ns	>0.9999
Normal vs. Stroke+Rehab	-0.3206	-12.35 to 11.71	No	ns	>0.9999
Stroke vs. Stroke+Rehab	0.04789	-10.60 to 10.70	No	ns	>0.9999
7d
Normal vs. Stroke	-23.87	-36.36 to -11.38	Yes	****	<0.0001
Normal vs. Stroke+Rehab	-27.66	-39.69 to -15.63	Yes	****	<0.0001
Stroke vs. Stroke+Rehab	-3.794	-14.45 to 6.857	No	ns	>0.9999
28d
Normal vs. Stroke	-26.56	-39.05 to -14.07	Yes	****	<0.0001
Normal vs. Stroke+Rehab	-12.75	-24.78 to -0.7261	Yes	*	0.0293
Stroke vs. Stroke+Rehab	13.81	3.155 to 24.46	Yes	**	0.003
+ DCZ
Normal vs. Stroke	-18.01	-30.50 to -5.523	Yes	***	0.0006
Normal vs. Stroke+Rehab	-17.86	-29.89 to -5.835	Yes	***	0.0004
Stroke vs. Stroke+Rehab	0.1509	-10.50 to 10.80	No	ns	>0.9999
Fig. 8e
Wilcoxon matched-pairs signed rank test	Sum of signed ranks (W)	P value
Sham	21	0.0312
Stroke	-25	0.1641
Stroke + Rehab	66	0.001
Fig. 8g
Wilcoxon matched-pairs signed rank test	Sum of signed ranks (W)	P value
Sham	-46	0.0381
Stroke	-90	0.0182
Stroke + Rehab	-98	0.0034
Fig. 8h
Pearson correlation
F	4.705
DFn, DFd	1, 40
P value	0.0361
Fig. 8i
Wilcoxon matched-pairs signed rank test	Sum of signed ranks (W)	P value
Sham	-66	0.0068
Stroke	143	0.0002
Stroke + Rehab	45	0.3465

## Sheet: Fig. 9
Fig. 9d
Mixed-effects model (REML)
Fixed effects (type III)	P value	P value summary
Time	<0.0001	****
Group	0.0018	**
Time x Group	<0.0001	****
Tukey's multiple comparisons test	Predicted (LS) mean diff.	95.00% CI of diff.	Below threshold?	Summary	Adjusted P Value
Pre
Sham vs. Stroke	-5.684e-14	-17.72 to 17.72	No	ns	>0.9999
Sham vs. Stroke + Rehab	0	-18.96 to 18.96	No	ns	>0.9999
Stroke vs. Stroke + Rehab	0	-16.55 to 16.55	No	ns	>0.9999
Day1
Sham vs. Stroke	49.72	32.00 to 67.43	Yes	****	<0.0001
Sham vs. Stroke + Rehab	46.42	27.45 to 65.38	Yes	****	<0.0001
Stroke vs. Stroke + Rehab	-3.299	-19.85 to 13.25	No	ns	0.8825
Day3
Sham vs. Stroke	47.79	30.07 to 65.50	Yes	****	<0.0001
Sham vs. Stroke + Rehab	44.81	25.85 to 63.77	Yes	****	<0.0001
Stroke vs. Stroke + Rehab	-2.975	-19.53 to 13.58	No	ns	0.9034
Day7
Sham vs. Stroke	28.27	10.55 to 45.99	Yes	***	0.0008
Sham vs. Stroke + Rehab	29.18	10.22 to 48.14	Yes	**	0.0013
Stroke vs. Stroke + Rehab	0.9094	-15.64 to 17.46	No	ns	0.9905
Day14
Sham vs. Stroke	18.67	0.9570 to 36.39	Yes	*	0.0365
Sham vs. Stroke + Rehab	8.939	-10.02 to 27.90	No	ns	0.5005
Stroke vs. Stroke + Rehab	-9.736	-26.29 to 6.816	No	ns	0.3428
Day21
Sham vs. Stroke	22.03	4.061 to 39.99	Yes	*	0.0123
Sham vs. Stroke + Rehab	-1.599	-21.82 to 18.62	No	ns	0.9805
Stroke vs. Stroke + Rehab	-23.62	-41.85 to -5.404	Yes	**	0.0076
Fig. 9h
Spearman r
P (two-tailed)	0.0263
r	0.4438

## Sheet: Fig. 10
Fig. 10b
one-way ANOVA
Zif268/PV
F	4.332
P value	0.0383
Tukey's multiple comparisons test	Mean Diff.	95.00% CI of diff.	Below threshold?	Summary	Adjusted P Value
Vehicle vs. AUT	-0.02418	-0.06633 to 0.01798	No	ns	0.3122
Vehicle vs. DDL	-0.0465	-0.08866 to -0.004344	Yes	*	0.0307
AUT vs. DDL	-0.02233	-0.06448 to 0.01983	No	ns	0.3654
Zif268
F	0.1324
P value	0.8773
Tukey's multiple comparisons test	Mean Diff.	95.00% CI of diff.	Below threshold?	Summary	Adjusted P Value
Vehicle vs. AUT	16.68	-108.1 to 141.4	No	ns	0.9327
Vehicle vs. DDL	-6.677	-131.4 to 118.1	No	ns	0.9888
AUT vs. DDL	-23.36	-148.1 to 101.4	No	ns	0.8729
Fig. 10c
Two-way RM ANOVA
Source of Variation	F (DFn, DFd)	P value
Time x Group	F (15, 183) = 3.432	P<0.0001
Time	F (3, 183) = 25.09	P<0.0001
Group	F (5, 61) = 3.975	P=0.0035
Subject	F (61, 183) = 2.875	P<0.0001
Tukey's multiple comparisons test	Predicted (LS) mean diff.	95.00% CI of diff.	Below threshold?	Summary	Adjusted P Value
Pre
Sham + Vehicle vs. Sham + AUT00201	0	-0.2040 to 0.2040	No	ns	>0.9999
Sham + Vehicle vs. Sham + DDL-920	0	-0.1966 to 0.1966	No	ns	>0.9999
Sham + Vehicle vs. Stroke + Vehicle	0	-0.2281 to 0.2281	No	ns	>0.9999
Sham + Vehicle vs. Stroke + AUT00201	0	-0.2086 to 0.2086	No	ns	>0.9999
Sham + Vehicle vs. Stroke + DDL-920	0	-0.2140 to 0.2140	No	ns	>0.9999
Sham + AUT00201 vs. Sham + DDL-920	0	-0.1966 to 0.1966	No	ns	>0.9999
Sham + AUT00201 vs. Stroke + Vehicle	0	-0.2281 to 0.2281	No	ns	>0.9999
Sham + AUT00201 vs. Stroke + AUT00201	0	-0.2086 to 0.2086	No	ns	>0.9999
Sham + AUT00201 vs. Stroke + DDL-920	5.551e-16	-0.2140 to 0.2140	No	ns	>0.9999
Sham + DDL-920 vs. Stroke + Vehicle	0	-0.2215 to 0.2215	No	ns	>0.9999
Sham + DDL-920 vs. Stroke + AUT00201	0	-0.2014 to 0.2014	No	ns	>0.9999
Sham + DDL-920 vs. Stroke + DDL-920	5.551e-16	-0.2069 to 0.2069	No	ns	>0.9999
Stroke + Vehicle vs. Stroke + AUT00201	0	-0.2322 to 0.2322	No	ns	>0.9999
Stroke + Vehicle vs. Stroke + DDL-920	0	-0.2371 to 0.2371	No	ns	>0.9999
Stroke + AUT00201 vs. Stroke + DDL-920	0	-0.2184 to 0.2184	No	ns	>0.9999
3d
Sham + Vehicle vs. Sham + AUT00201	0.01121	-0.1928 to 0.2152	No	ns	>0.9999
Sham + Vehicle vs. Sham + DDL-920	0.03372	-0.1629 to 0.2303	No	ns	0.9964
Sham + Vehicle vs. Stroke + Vehicle	0.2502	0.02213 to 0.4784	Yes	*	0.0223
Sham + Vehicle vs. Stroke + AUT00201	0.2618	0.05316 to 0.4704	Yes	**	0.005
Sham + Vehicle vs. Stroke + DDL-920	0.2407	0.02666 to 0.4547	Yes	*	0.0175
Sham + AUT00201 vs. Sham + DDL-920	0.02251	-0.1741 to 0.2191	No	ns	0.9995
Sham + AUT00201 vs. Stroke + Vehicle	0.239	0.01092 to 0.4672	Yes	*	0.0339
Sham + AUT00201 vs. Stroke + AUT00201	0.2506	0.04195 to 0.4592	Yes	**	0.0086
Sham + AUT00201 vs. Stroke + DDL-920	0.2294	0.01545 to 0.4434	Yes	*	0.0276
Sham + DDL-920 vs. Stroke + Vehicle	0.2165	-0.004978 to 0.4380	No	ns	0.0595
Sham + DDL-920 vs. Stroke + AUT00201	0.2281	0.02670 to 0.4294	Yes	*	0.0162
Sham + DDL-920 vs. Stroke + DDL-920	0.2069	7.992e-006 to 0.4139	Yes	*	0.05
Stroke + Vehicle vs. Stroke + AUT00201	0.01154	-0.2207 to 0.2438	No	ns	>0.9999
Stroke + Vehicle vs. Stroke + DDL-920	-0.009589	-0.2467 to 0.2275	No	ns	>0.9999
Stroke + AUT00201 vs. Stroke + DDL-920	-0.02113	-0.2395 to 0.1972	No	ns	0.9998
14d
Sham + Vehicle vs. Sham + AUT00201	0.08218	-0.1219 to 0.2862	No	ns	0.8566
Sham + Vehicle vs. Sham + DDL-920	0.1633	-0.03334 to 0.3599	No	ns	0.1654
Sham + Vehicle vs. Stroke + Vehicle	0.2927	0.06461 to 0.5209	Yes	**	0.0038
Sham + Vehicle vs. Stroke + AUT00201	0.2307	0.02213 to 0.4394	Yes	*	0.0206
Sham + Vehicle vs. Stroke + DDL-920	-0.01531	-0.2293 to 0.1987	No	ns	>0.9999
Sham + AUT00201 vs. Sham + DDL-920	0.08109	-0.1155 to 0.2777	No	ns	0.8438
Sham + AUT00201 vs. Stroke + Vehicle	0.2105	-0.01757 to 0.4387	No	ns	0.0892
Sham + AUT00201 vs. Stroke + AUT00201	0.1486	-0.06005 to 0.3572	No	ns	0.3198
Sham + AUT00201 vs. Stroke + DDL-920	-0.09749	-0.3115 to 0.1165	No	ns	0.7801
Sham + DDL-920 vs. Stroke + Vehicle	0.1295	-0.09205 to 0.3510	No	ns	0.5472
Sham + DDL-920 vs. Stroke + AUT00201	0.06747	-0.1339 to 0.2688	No	ns	0.9293
Sham + DDL-920 vs. Stroke + DDL-920	-0.1786	-0.3855 to 0.02835	No	ns	0.1344
Stroke + Vehicle vs. Stroke + AUT00201	-0.06198	-0.2942 to 0.1702	No	ns	0.9728
Stroke + Vehicle vs. Stroke + DDL-920	-0.308	-0.5451 to -0.07097	Yes	**	0.0032
Stroke + AUT00201 vs. Stroke + DDL-920	-0.2461	-0.4644 to -0.02769	Yes	*	0.0171
28d
Sham + Vehicle vs. Sham + AUT00201	0.04981	-0.1542 to 0.2538	No	ns	0.9817
Sham + Vehicle vs. Sham + DDL-920	0.03577	-0.1608 to 0.2324	No	ns	0.9952
Sham + Vehicle vs. Stroke + Vehicle	0.2285	0.0003361 to 0.4566	Yes	*	0.0494
Sham + Vehicle vs. Stroke + AUT00201	0.1478	-0.06082 to 0.3564	No	ns	0.3256
Sham + Vehicle vs. Stroke + DDL-920	-0.07449	-0.2885 to 0.1395	No	ns	0.9176
Sham + AUT00201 vs. Sham + DDL-920	-0.01404	-0.2107 to 0.1826	No	ns	>0.9999
Sham + AUT00201 vs. Stroke + Vehicle	0.1786	-0.04947 to 0.4068	No	ns	0.2193
Sham + AUT00201 vs. Stroke + AUT00201	0.09799	-0.1106 to 0.3066	No	ns	0.7571
Sham + AUT00201 vs. Stroke + DDL-920	-0.1243	-0.3383 to 0.08969	No	ns	0.5539
Sham + DDL-920 vs. Stroke + Vehicle	0.1927	-0.02882 to 0.4142	No	ns	0.1285
Sham + DDL-920 vs. Stroke + AUT00201	0.112	-0.08934 to 0.3134	No	ns	0.6006
Sham + DDL-920 vs. Stroke + DDL-920	-0.1103	-0.3172 to 0.09666	No	ns	0.6448
Stroke + Vehicle vs. Stroke + AUT00201	-0.08066	-0.3129 to 0.1516	No	ns	0.9184
Stroke + Vehicle vs. Stroke + DDL-920	-0.303	-0.5400 to -0.06588	Yes	**	0.004
Stroke + AUT00201 vs. Stroke + DDL-920	-0.2223	-0.4407 to -0.003924	Yes	*	0.0433
Fig. 10d
Paired t test	t, df	P value
Stroke + Vehicle	t=1.680, df=7	0.1368
Stroke + AUT00201	t=4.091, df=11	0.0018
Stroke + DDL-920	t=7.000, df=10	<0.0001

[truncated: 2 more sheets: Supplementary Fig. 1-10, Supplementary Fig. 11-20]
